# Supplementary material for: Low RECK Expression Is Part of the Cervical Carcinogenesis Mechanisms
Source: Cancers (Basel). 2021 May 6;13(9):2217. doi: 10.3390/cancers13092217 (PMC8124470; doi:10.3390/cancers13092217)
Supplement: Supplementary file 1 [file cancers-13-02217-s001.zip]

Archive with 1 entries (1 files):
- cancers-1179866-supplementary.pdf
